# Supplementary material for: Target Trial Emulation Using Hospital-Based Observational Data: Demonstration and Application in COVID-19
Source: Life (Basel). 2023 Mar 13;13(3):777. doi: 10.3390/life13030777 (PMC10053871; doi:10.3390/life13030777)
Supplement: Supplementary file 1 [file life-13-00777-s001.zip]

Archive with 1 entries (1 files):
- life-2208626-supplementary.pdf
